# Supplementary material for: TARREAN: A Novel Transformer with a Gate Recurrent Unit for Stylized Music Generation
Source: Sensors (Basel). 2025 Jan 10;25(2):386. doi: 10.3390/s25020386 (PMC11768840; doi:10.3390/s25020386)
Supplement: Supplementary file 1 [file sensors-25-00386-s001.zip]

Archive with 2 entries (2 files):
- Generative Music.zip
- Original music dataset.zip
